# Supplementary material for: Measuring the effects of community polygyny on intimate partner violence: a multilevel modeling using nationally representative cross-sectional data
Source: Reprod Health. 2025 May 29;22:93. doi: 10.1186/s12978-025-02037-7 (PMC12121072; doi:10.1186/s12978-025-02037-7)
Supplement: Supplementary file 1 — Supplementary Material 1. [file 12978_2025_2037_MOESM1_ESM.zip]

Archive with 12 entries (11 files):
- SI/
- __MACOSX/._SI
- SI/Fig A.1.tif
- __MACOSX/SI/._Fig A.1.tif
- SI/Fig A.2.tif
- __MACOSX/SI/._Fig A.2.tif
- SI/Fig A.3.tif
- __MACOSX/SI/._Fig A.3.tif
- SI/Fig A.4.tif
- __MACOSX/SI/._Fig A.4.tif
- SI/Table S1.docx
- __MACOSX/SI/._Table S1.docx
